# Supplementary material for: Characterization and comparative genomic analysis of a novel bacteriophage against an extremely drug-resistant Pseudomonas aeruginosa ST1971
Source: Microbiol Spectr. 2026 May 21;14(7):e02713-25. doi: 10.1128/spectrum.02713-25 (PMC13340246; doi:10.1128/spectrum.02713-25)
Supplement: Table S1 — Detailed information and antibiotic susceptibility profiles of the test strains. [file spectrum.02713-25-s0001.xlsx]

## Sheet: Sheet1
strain	SEX	AGE	WARD	Date	SPEC_TYPE	ORGANISM	AMK_NM	GEN_NM	TOB_NM	ETP_NM	IPM_NM	MEM_NM	CZO_NM	CXM_NM	FOX_NM	CAZ_NM	CRO_NM	FEP_NM	CSL_NM	ATM_NM	AMC_NM	SAM_NM	TZP_NM	PB_NM	SXT_NM	CHL_NM	FOS_NM	NIT_NM	CIP_NM	LVX_NM	MFX_NM	NOR_NM	MNO_NM	TCY_NM	TGC_NM
190
ATCC27813	NA	NA	NA	NA	NA	pae
5
9	m	43	骨科	2020-07-21	se	pae	<=8	<=2	<=2	>2	2	1	>16	>16	>16	2	32	2	8/8	8	>32/16	>16/8	<=4/4	<=1	4/76	>16	64	>64	<=0.5	<=1	2	<=2	>16	>8	>8
14	m	89	呼吸内科	2020-08-18	sp	pae	>32	>8	>8	>2	>8	>8	>16	>16	>16	>32	>32	>16	>32/8	32	>32/16	>16/8	>64/4	<=1	>4/76	>16	>64	>64	>4	>8		>8	>16	>8	>8
18	f	58	重症医学科一区	2020-08-08	br	pae	<=8	<=2	<=2	>2	>8	>8	>16	>16	>16	16	>32	>16	>32/8	>32	>32/16	>16/8	32/4	<=1	>4/76	>16	32	>64	1	4	>2	4	>16	>8	>8
23	f	70	呼吸内科	2020-10-06	sp	pae	<=8	<=2		>2	>8	>8	>16			>16		>16		>16	>16/8	>16/8	>64/4	1	>2/38	>16			2	8				>8
36	m	53	颅脑肿瘤·创伤·功能神经外科	2021-11-16	sp	pae	<=8	<=2	<=2	>2	>8	>8	>16	>16	>16	>32	>32	2	>32	>32	>32	>16	>64	<=1	>4	>16	>64	>64	>4	>8	>2	>8	>16	>8	>8
59	f	46	重症医学科一区	2021-11-20	br	pae	<=8	<=2	<=2	>2	>8	>8	>16	>16	>16	>32	>32	>16	>32	>32	>32	>16	>64	<=1	>4	>16	64	>64	<=.5	<=1		<=2	>16	>8	>8
92	m	39	重症医学科一区	2022-05-11	ab	pae	<=8	<=2	<=2	>2	>8	>8	>16	>16	>16	32	>32	16	>32	>32	>32	>16	>64	<=1	>4	>16	64	>64	<=.5	4	>2	<=2	>16	>8	>8
101	f	51	重症医学科三病区	2022-06-15	ba	pae	<=8	<=2	<=2	>2	>8	>8	>16	>16	>16	16	>32	16	>32	32	>32	>16	32	<=1	>4	>16	<=16	>64	<=.5	2	>2	<=2	>16	>8	>8
105	m	56	神经内科	2022-06-22	ba	pae	<=8	<=2	<=2	>2	>8	>8	>16	>16	>16	8	>32	8	32	32	>32	>16	16	<=1	>4	>16	32	>64	<=.5	2	>2	<=2	>16	>8	>8
109	m	93	急诊监护病房	2022-07-06	br	pae	<=8	<=2	<=2	>2	>8	>8	>16	>16	>16	16	>32	16	>32	>32	>32	>16	64	>4	>4	>16	>64	>64	1	4	>2	4	>16	>8	>8
110	m	49	急诊监护病房	2022-07-18	ba	pae	<=8	<=2	<=2	>2	>8	>8	>16	>16	>16	32	>32	>16	>32	>32	>32	>16	64	<=1	>4	>16	>64	>64	4	>8	>2	>8	>16	>8	>8
114	m	84	呼吸内科	2022-08-11	br	pae	<=8	<=2	<=2	>2	8	8	>16	>16	>16	>32	>32	>16	>32	32	>32	>16	>64	2	>4	>16	32	>64	4	8	>2	8	>16	>8	>8
115	f	73	神经内科	2022-08-16	ba	pae	>32	>8	>8	>2	>8	>8	>16	>16	>16	>32	>32	>16	>32	16	>32	>16	>64	<=1	2	>16	>64	>64	>4	<=1	2	<=2	16	>8	>8
119	m	84	重症医学科三病区	2022-08-26	ba	pae	<=8	<=2	<=2	>2	>8	4	>16	>16	>16	<=1	32	2	8	8	>32	>16	<=4	<=1	<=1	>16	<=16	>64	<=.5	<=1	<=.5	<=2	16	<=2	>8
123	m	69	急诊监护病房	2022-08-11	br	pae	<=8	<=2	<=2	>2	4	1	>16	>16	>16	4	32	4	8	8	>32	>16	8	<=1	2	>16	>64	>64	<=.5	<=1		<=2	>16	>8	>8
124	m	87	神经内科	2022-09-23	sp	pae	>32	>8	>8	>2	>8	>8	>16	>16	>16	32	>32	>16	>32	>32	>32	>16	>64	<=1	>4	>16	>64	>64	4	2	>2	>8	>16	>8	>8
128	m	68	急诊监护病房	2022-09-22	ba	pae	<=8	<=2	<=2	>2	8	>8	>16	>16	>16	16	>32	16	32	>32	>32	>16	32	<=1	>4	>16	32	>64	1	4	>2	4	>16	>8	>8
132	m	72	神经内科	2022-11-23	ba	pae	<=8	<=2	<=2	>2	>8	>8	>16	>16	>16	>32	>32	>16	16	32	>32	>16	>64	<=1	4	>16	>64	>64	<=.5	<=1		<=2	>16	>8	>8
137	m	70	康复医学科	2022-12-26	sp	pae	<=8	<=2	<=2	>2	>8	>8	>16	>16	>16	8	32	4	32	32	>32	>16	16	<=1	>4	>16	64	>64	<=.5	2	>2	<=2	>16	>8	>8
141	f	92	心胸血管外科监护单元	2023-01-10	sp	pae	16	4	<=2	>2	8	1	>16	>16	>16	4	32	8	8	8	>32	>16	<=4	<=1	2	>16	64	>64	<=.5	2	>2	<=2	>16	>8	>8
146	f	46	神经内科	2023-01-30	sp	pae	>32	>8	>8	>2	>8	>8	>16	>16	>16	>32	16	>=16	>32	<=2	>32	>16	>64	>4	2	>16	>64	>64	>4	>8	>2	>8	>16	>8	>8
150	m	51	重症医学科一区	2023-02-06	ba	pae	>32	>8	>8	>2	>8	>8	>16	>16	>16	>32	>32	>16	>32	>32	>32	>16	>64	<=1	2	>16	>64	>64	>4	8	>2	>8	16	>8	>8

## Sheet: Sheet2
Supplementary Table 1. Detailed information and antibiotic susceptibility profiles of the test strains
Strain	Sex	Age(year)	Ward	Isolation Date	Sample type	Antimicrobial agent (Minimum Inhibitory Concentration)
						Amikacin	Tobramycin	Imipenem	Meropenem	Ceftazidime	Cefepime	Aztreonam	Piperacillin-tazobactam	Polymyxins B	Ciprofloxacin	Levofloxacin	Norfloxacin
190	male	63	Intensive Care Medicine	2023-06-20	tracheal aspirate	>32	>8	>8	>8	>32	>16	>32	>64/4	>4	>4	>8	>16
5	female	84	Rehabilitation Medicine	2020-06-29	urine	<=8	1	>8	8	>32	>16	32	>64/4	<=1	<=0.5	<=1	<=2
9	male	43	Orthopaedics	2020-07-21	wound secretion	<=8	<=1	8	8	2	2	8	<=4/4	<=1	<=0.5	<=1	<=2
14	male	89	Respiratory Medicine	2020-08-18	sputum	>32	>8	>8	>8	>32	>16	32	>64/4	<=1	>4	>8	>8
18	female	58	Intensive Care Medicine	2020-08-08	tracheal aspirate	<=8	<=1	>8	>8	16	>16	>32	32/4	<=1	1	4	4
23	female	70	Respiratory Medicine	2020-10-06	sputum	<=8	<=1	>8	>8	>16	>16	>16	>64/4	1	2	8	4
36	male	53	Neurosurgery	2021-11-16	sputum	<=8	<=1	>8	>8	>32	2	>32	>64	<=1	>4	>8	>8
59	female	46	Intensive Care Medicine	2021-11-20	tracheal aspirate	<=8	<=1	>8	>8	>32	>16	>32	>64	<=1	<=0.5	<=1	<=2
92	male	39	Intensive Care Medicine	2022-05-11	ascites	<=8	<=1	>8	>8	32	16	>32	>64	<=1	<=0.5	4	<=2
101	female	51	Intensive Care Medicine	2022-06-15	Bronchoalveolar Lavage Fluid	<=8	<=1	>8	>8	16	16	32	32	<=1	<=0.5	2	<=2
105	male	56	Neurology	2022-06-22	Bronchoalveolar Lavage Fluid	<=8	<=1	>8	>8	8	8	32	16	<=1	<=0.5	2	<=2
109	male	93	Emergency Intensive Care Unit	2022-07-06	tracheal aspirate	<=8	<=1	>8	>8	16	16	>32	64	>4	1	4	4
110	male	49	Emergency Intensive Care Unit	2022-07-18	Bronchoalveolar Lavage Fluid	<=8	<=1	>8	>8	32	>16	>32	64	<=1	4	>8	>8
114	male	84	Respiratory Medicine	2022-08-11	tracheal aspirate	<=8	<=1	8	8	>32	>16	32	>64	2	4	8	8
115	female	73	Neurology	2022-08-16	Bronchoalveolar Lavage Fluid	>32	>8	>8	>8	>32	>16	16	>64	<=1	>4	<=1	<=2
119	male	84	Intensive Care Medicine	2022-08-26	Bronchoalveolar Lavage Fluid	<=8	<=1	>8	4	<=1	2	8	<=4	<=1	<=0.5	<=1	<=2
123	male	69	Emergency Intensive Care Unit	2022-08-11	tracheal aspirate	<=8	<=1	8	1	4	4	8	8	<=1	<=0.5	<=1	<=2
124	male	87	Neurology	2022-09-23	sputum	>32	>8	>8	>8	32	>16	>32	>64	<=1	4	2	>8
128	male	68	Emergency Intensive Care Unit	2022-09-22	Bronchoalveolar Lavage Fluid	<=8	<=1	8	>8	16	16	>32	32	<=1	1	4	4
132	male	72	Neurology	2022-11-23	Bronchoalveolar Lavage Fluid	<=8	<=1	>8	>8	>32	>16	32	>64	<=1	<=0.5	<=1	<=2
137	male	70	Rehabilitation Medicine	2022-12-26	sputum	<=8	<=1	>8	>8	8	4	32	16	<=1	<=0.5	2	<=2
141	female	92	Cardiothoracic and Vascular Surgery Intensive Care Unit	2023-01-10	sputum	16	<=1	8	1	4	8	8	<=4	<=1	<=0.5	2	<=2
146	female	46	Neurology	2023-01-30	sputum	>32	>8	>8	>8	>32	>=16	<=2	>64	>4	>4	>8	>8
150	male	51	Intensive Care Medicine	2023-02-06	Bronchoalveolar Lavage Fluid	>32	>8	>8	>8	>32	>16	>32	>64	<=1	>4	8	>8
